# Supplementary material for: Investigating Variability in Metabolomics: A Comparative Study of Analytical Platforms and Blood Matrices Using HPLC-HRMS
Source: Molecules. 2026 Feb 28;31(5):814. doi: 10.3390/molecules31050814 (PMC12986168; doi:10.3390/molecules31050814)
Supplement: Supplementary file 1 [file molecules-31-00814-s001.zip]

Archive with 5 entries (5 files):
- Supplementary retention time.xlsx
- Supplementary.pdf
- Supplementary_AdductReversedPhase.pdf
- Supplementary_Adduct_Hilic.pdf
- Workflow Compound Discoverer.pdf
