# Supplementary material for: Investigating Variability in Metabolomics: A Comparative Study of Analytical Platforms and Blood Matrices Using HPLC-HRMS
Source: Molecules. 2026 Feb 28;31(5):814. doi: 10.3390/molecules31050814 (PMC12986168; doi:10.3390/molecules31050814)
Supplement: Supplementary file 1 [file molecules-31-00814-s001.zip › Supplementary retention time.xlsx]

## Sheet: heparin plasma
Molecule List	Molecule Name	Precursor Ion Formula	Precursor Mz	Precursor Adduct	Retention Time RP (min)	Retention Time HILIC (min)
Amino Acids and Derivatives	Alanine	C3H8NO2	90.055	[M+H]	0.82	4.72
Amino Acids and Derivatives	Glycine	C2H6NO2	76.0393	[M+H]	#N/A	#N/A
Amino Acids and Derivatives	Isoleucine	C6H14NO2	132.102	[M+H]	0.68	1.9
Amino Acids and Derivatives	Leucine	C6H14NO2	132.102	[M+H]	0.68	2.07
Amino Acids and Derivatives	Lysine	C6H15N2O2	147.113	[M+H]	0.47	14.85
Amino Acids and Derivatives	Methionine	C5H12NO2S	150.058	[M+H]	0.7	2.48
Amino Acids and Derivatives	Proline	C5H10NO2	116.071	[M+H]	0.68	3.07
Amino Acids and Derivatives	Serine	C3H8NO3	106.05	[M+H]	#N/A	6.21
Amino Acids and Derivatives	Tyrosine	C9H12NO3	182.081	[M+H]	0.68	3.31
Amino Acids and Derivatives	Valine	C5H12NO2	118.086	[M+H]	0.67	2.39
Amino Acids and Derivatives	Homocysteine	C4H10NO2S	136.043	[M+H]	#N/A	#N/A
Amino Acids and Derivatives	Arginine	C6H15N4O2	175.119	[M+H]	0.49	14.39
Amino Acids and Derivatives	Phenylalanine	C6H13N2O4S2	241.031	[M+H]	1	10.24
Amino Acids and Derivatives	Cystine	C9H12NO2	166.086	[M+H]	0.71	1.8
Amino Acids and Derivatives	Threonine	C4H10NO3	120.066	[M+H]	#N/A	4.9
Amino Acids and Derivatives	Bilirubin	C33H37N4O6	585.271	[M+H]	1.87	0.85
Vitamins and Carotenoids	Retinol	C20H31O	287.237	[M+H]	37.31	0.49
Vitamins and Carotenoids	α-Tocopherol	C29H51O2	431.388	[M+H]	12.89	#N/A
Vitamins and Carotenoids	γ-Tocopherol	C28H49O2	417.373	[M+H]	#N/A	#N/A
Vitamins and Carotenoids	β-Tocopherol	C28H49O2	417.373	[M+H]	#N/A	#N/A
Vitamins and Carotenoids	Lutein	C40H57O2	569.435	[M+H]	#N/A	#N/A
Vitamins and Carotenoids	Zeaxanthin	C40H57O2	569.435	[M+H]	#N/A	#N/A
Vitamins and Carotenoids	β-Cryptoxanthin	C40H57O	553.44	[M+H]	#N/A	#N/A
Vitamins and Carotenoids	α-Carotene	C40H57	537.445	[M+H]	#N/A	#N/A
Vitamins and Carotenoids	β-Carotene	C40H57	537.445	[M+H]	15.84	#N/A
Vitamins and Carotenoids	25-Hydroxyvitamin D3	C27H45O2	401.341	[M+H]	12.02	#N/A
Vitamins and Carotenoids	Trans-Lycopene	C40H57	537.445	[M+H]	#N/A	#N/A
Vitamins and Carotenoids	Trans-β-Carotene	C40H57	537.445	[M+H]	#N/A	#N/A
Vitamins and Carotenoids	Cis-β-Carotene	C40H57	537.445	[M+H]	#N/A	#N/A
Vitamins and Carotenoids	25-Hydroxyvitamin D2	C28H45O2	413.341	[M+H]	#N/A	#N/A
Vitamins and Carotenoids	Folic acid	C19H20N7O6	442.147	[M+H]	#N/A	#N/A
metabolite	5-Methyltetrahydrofolate	C20H26N7O6	460.194	[M+H]	#N/A	#N/A
metabolite	Pyridoxal 5'-phosphate	C8H11NO6P	248.032	[M+H]	#N/A	#N/A
metabolite	Creatinine	C4H8N3O	114.066	[M+H]	0.65	1.4
metabolite	Glucose	C6H13O6	181.071	[M+H]	0.76	#N/A
metabolite	Urea	CH5N2O	61.0396	[M+H]	#N/A	#N/A
metabolite	Uric acid	C5H5N4O3	169.036	[M+H]	1.23	3.98
metabolite	Cholesterol	C27H47O	387.362	[M+H]	#N/A	#N/A
metabolite	4-Pyridoxic acid	C8H10NO4	184.06	[M+H]	#N/A	#N/A
hormones	Progesterone	C21H31O2	315.232	[M+H]	#N/A	#N/A
hormones	Testosterone	C19H29O2	289.216	[M+H]	#N/A	0.5
hormones	Cortisol	C21H31O5	363.217	[M+H]	3.38	0.67
Fatty acid	C12:0 Dodecanoic Acid (Lauric Acid)	C12H23O4	231.159	[M+H]	#N/A	#N/A
Fatty acid	C16:0 Hexadecanoic Acid (Palmitic Acid)	C16H33O2	257.248	[M+H]	#N/A	#N/A
Fatty acid	C16:1 n-7 (Z)-9-Hexadecenoic Acid (Palmitoleic Acid)	C16H31O2	255.232	[M+H]	27.04	#N/A
Fatty acid	C18:0 Octadecanoic Acid (Stearic Acid)	C18H37O2	285.279	[M+H]	36.98	#N/A
Fatty acid	C18:3 n-3 (Z,Z,Z)-9,12,15-Octadecatrienoic Acid (γ-Linolenic Acid)	C18H31O2	279.232	[M+H]	34.28	#N/A
Fatty acid	C18:1 n-9 (Z)-9-Octadecenoic Acid (Oleic Acid)	C18H35O2	283.263	[M+H]	32.87	0.48
Fatty acid	C22:0 Docosanoic Acid (Behenic Acid)	C22H45O2	341.341	[M+H]	#N/A	#N/A
Fatty acid	C14:0 Tetradecanoic Acid (Myristic Acid)	C14H29O2	229.216	[M+H]	#N/A	#N/A
Fatty acid	C14:1 (Z)-9-Tetradecenoic Acid (Myristoleic Acid)	C14H27O2	227.201	[M+H]	#N/A	#N/A
Fatty acid	C15:0 Pentadecanoic Acid	C15H31O2	243.232	[M+H]	#N/A	#N/A
Fatty acid	C17:0 Heptadecanoic Acid (Margaric Acid)	C17H35O2	271.263	[M+H]	#N/A	#N/A
Fatty acid	C18:3 n-6 (Z,Z,Z)-6,9,12-Octadecatrienoic Acid (γ-Linolenic Acid)	C18H31O2	279.232	[M+H]	34.28	0.58
Fatty acid	C18:2 n-6 (Z,Z)-9,12-Octadecadienoic Acid (Linoleic Acid)	C18H33O2	281.248	[M+H]	38.13	0.52
Fatty acid	C18:1 n-7 (Z)-11-Octadecenoic Acid (Vaccenic Acid)	C18H35O2	283.263	[M+H]	#N/A	0.48
Fatty acid	C20:0 Eicosanoic Acid (Arachidic Acid)	C20H41O2	313.31	[M+H]	#N/A	#N/A
Fatty acid	C20:1 (Z)-11-Eicosenoic Acid (Gondoic Acid)	C20H39O2	311.294	[M+H]	38.23	#N/A
Fatty acid	C20:2 (Z,Z)-1,14-Eicosadienoic Acid	C20H37O2	309.279	[M+H]	#N/A	#N/A
Fatty acid	C20:3 n-6 (Z,Z,Z)-8,11,14-Eicosatrienoic Acid (Dihomo-γ-Linolenic Acid)	C20H35O2	307.263	[M+H]	39.7	#N/A
Fatty acid	C20:4 n-6 (Z,Z,Z,Z)-5,8,11,14-Eicosatetraenoic Acid (Arachidonic Acid)	C20H33O2	305.248	[M+H]	37.31	#N/A
Fatty acid	C20:5 n-3 (Z,Z,Z,Z,Z) -5,8,11,14,17-Eicosapentaenoic Acid (EPA)	C20H31O2	303.232	[M+H]	33.67	#N/A
Fatty acid	C22:1 (Z)-13-Docosenoic Acid (Erucic Acid)	C22H43O2	339.326	[M+H]	#N/A	#N/A
Fatty acid	C22:4 n-6 (Z,Z,Z,Z)-7,10,13,16-Docosatetraenoic Acid	C22H37O2	333.279	[M+H]	#N/A	#N/A
Fatty acid	C22:5 n-3 (Z,Z,Z,Z,Z)-7,10,13,16,19-Docosapentaenoic Acid (DPA)	C22H35O2	331.263	[M+H]	38.41	#N/A
Fatty acid	C22:5 n-6 (Z,Z,Z,Z,Z)-4,7,10,13,16-Docosapentaenoic Acid	C22H35O2	331.263	[M+H]	38.41	#N/A
Fatty acid	C22:6 n-3 (Z,Z,Z,Z,Z,Z)-4,7,10,13,16,19-Docosahexaenoic Acid (DHA)	C22H33O2	329.248	[M+H]	37.08	#N/A
Fatty acid	C24:0 Tetracosanoic Acid (Lignoceric Acid)	C24H49O2	369.373	[M+H]	#N/A	0.5
Fatty acid	C24:1 (Z)-15-Tetracosenoic Acid (Nervonic Acid)	C24H47O2	367.357	[M+H]	#N/A	#N/A
exogenous compound	Perfluorooctanoic Acid (PFOA)	C8H2F15O2	414.981	[M+H]	#N/A	7.61
exogenous compound	Perfluorononanoic Acid (PFNA)	C9H2F17O2	464.978	[M+H]	#N/A	#N/A
exogenous compound	Perfluorodecanoic Acid (PFDA)	C10H2F19O2	514.975	[M+H]	#N/A	#N/A
exogenous compound	Perfluoroundecanoic Acid (PFUnA)	C11H2F21O2	564.971	[M+H]	#N/A	#N/A
exogenous compound	Perfluorooctanesulfonic Acid (PFOS)	C8H2F17O3S	500.945	[M+H]	#N/A	#N/A
exposome	Perfluorohexansulfonate (PFHxS)	C6F13O3SH	399.943	[M+H]	#N/A	#N/A

## Sheet: Yeast
Molecule List	Molecule Name	Abbreviation	Precursor Ion Formula	Precursor Adduct	Precursor Mz	Retention Time RP (min)	Retention Time HILIC (min)
Amino Acids and Derivatives	(+/-)-3-Methyl-2-oxovaleric acid	K-IVal	C6H11O3	[M+H]	131.07	3.32	21.5
Amino Acids and Derivatives	Dihydroxyisovalerate	DIHV	C5H11O4	[M+H]	135.065	0.66	5.28
Amino Acids and Derivatives	Methionine	Met	C5H12NO2S	[M+H]	150.058	0.65	2.54
Amino Acids and Derivatives	α-Aminoadipic acid	AAD	C6H12NO4	[M+H]	162.076	0.63	2.5
Amino Acids and Derivatives	Glutamate	Glu	C5H10NO4	[M+H]	148.06	0.65	7.07
Amino Acids and Derivatives	Ornithine	Orn	C5H13N2O2	[M+H]	133.097	0.49	15.49
Amino Acids and Derivatives	α-Ketoisovalerate	KIV	C5H9O3	[M+H]	117.055	0.66	1.1
Amino Acids and Derivatives	Glutamine	Gln	C5H11N2O3	[M+H]	147.076	0.6	5.96
Amino Acids and Derivatives	Phenylalanine	Phe	C9H12NO2	[M+H]	166.086	0.66	1.86
Amino Acids and Derivatives	Alanine	Ala	C3H8NO2	[M+H]	90.055	0.58	4.8
Amino Acids and Derivatives	Glycine	Gly	C2H6NO2	[M+H]	76.0393	35.86	6.95
Amino Acids and Derivatives	Proline	Pro	C5H10NO2	[M+H]	116.071	0.63	15.48
Amino Acids and Derivatives	Arginine	Arg	C6H15N4O2	[M+H]	175.119	0.49	14.69
Amino Acids and Derivatives	Guanidineacetic acid	GAA	C3H8N3O2	[M+H]	118.061	3.55	6.89
Amino Acids and Derivatives	S-Adenosyl-homocysteine	SAH	C14H21N6O5S	[M+H]	385.129	1.29	2.71
Amino Acids and Derivatives	Argininosuccinic acid	ASA	C10H19N4O6	[M+H]	291.13	0.58	10.23
Amino Acids and Derivatives	Histidine	His	C6H10N3O2	[M+H]	156.077	0.49	7.96
Amino Acids and Derivatives	Sarcosine	Sar	C3H8NO2	[M+H]	90.055	0.58	4.8
Amino Acids and Derivatives	Asparagine	Asn	C4H9N2O3	[M+H]	133.061	0.6	6.38
Amino Acids and Derivatives	Homoserine	Hse	C4H10NO3	[M+H]	120.066	0.6	5.37
Amino Acids and Derivatives	Serine	Ser	C3H8NO3	[M+H]	106.05	0.6	6.38
Amino Acids and Derivatives	Aspartate	Asp	C4H8NO4	[M+H]	134.045	0.75	7.7
Amino Acids and Derivatives	Isoleucine	Ile	C6H14NO2	[M+H]	132.102	0.6	2.2
Amino Acids and Derivatives	Threonine	Thr	C4H10NO3	[M+H]	120.066	0.6	5.37
Amino Acids and Derivatives	Betaine	BET	C5H13NO2	[M+H]	119.094	0.49	7.35
Amino Acids and Derivatives	Kynurenine	KYN	C10H13N2O3	[M+H]	209.092	0.66	2.18
Amino Acids and Derivatives	Tryptophan	Trp	C11H13N2O2	[M+H]	205.097	0.66	2.32
Amino Acids and Derivatives	Citrulline	Cit	C6H14N3O3	[M+H]	176.103	0.6	7.06
Amino Acids and Derivatives	Leucine	Leu	C6H14NO2	[M+H]	132.102	0.6	2.2
Amino Acids and Derivatives	Tyrosine	Tyr	C9H12NO3	[M+H]	182.081	0.63	3.42
Amino Acids and Derivatives	Cystathionine	CYS	C7H15N2O4S	[M+H]	223.075	0.57	10.83
Amino Acids and Derivatives	Lysine	Lys	C6H15N2O2	[M+H]	147.113	0.49	15.13
Amino Acids and Derivatives	Valine	Val	C5H12NO2	[M+H]	118.086	0.6	3.64
Nucleobasis, nucleosides, nucleotides	5'-Deoxy-5'-Methylthioadenosine	MTAP	C11H16N5O3S	[M+H]	298.097	0.66	0.85
Nucleobasis, nucleosides, nucleotides	Cyclic guanosine monophosphate	cGMP	C10H13N5O7P	[M+H]	346.055	0.41	#N/A
Nucleobasis, nucleosides, nucleotides	Guanosine triphosphate	GTP	C10H17N5O14P3	[M+H]	523.998	1.32	#N/A
Nucleobasis, nucleosides, nucleotides	5-Methyluridine	m5U	C10H15N2O6	[M+H]	259.092	0.98	#N/A
Nucleobasis, nucleosides, nucleotides	Cytidine monophosphate	CMP	C9H15N3O8P	[M+H]	324.059	0.75	4.84
Nucleobasis, nucleosides, nucleotides	Inosine	Isin	C10H13N4O5	[M+H]	269.088	0.66	1.65
Nucleobasis, nucleosides, nucleotides	Adenine	Ade	C5H6N5	[M+H]	136.062	0.63	0.85
Nucleobasis, nucleosides, nucleotides	Cytidine triphosphate	CTP	C9H17N3O14P3	[M+H]	483.992	0.46	0.5
Nucleobasis, nucleosides, nucleotides	Inosine monophosphate	IMP	C10H14N4O8P	[M+H]	349.054	#N/A	9.14
Nucleobasis, nucleosides, nucleotides	Adenosine	Asin	C10H14N5O4	[M+H]	268.104	0.6	1.2
Nucleobasis, nucleosides, nucleotides	Deoxyadenosine monophosphate	dAMP	C10H15N5O6P	[M+H]	332.075	#N/A	5.87
Nucleobasis, nucleosides, nucleotides	Pseudouridine	PsU	C9H13N2O6	[M+H]	245.077	#N/A	9.21
Nucleobasis, nucleosides, nucleotides	Adenosine diphosphate	ADP	C10H16N5O10P2	[M+H]	428.037	1.34	7.76
Nucleobasis, nucleosides, nucleotides	Guanine	Gnin	C5H6N5O	[M+H]	152.057	0.66	1.93
Nucleobasis, nucleosides, nucleotides	Uridine	Uri	C9H13N2O6	[M+H]	245.077	1.42	#N/A
Nucleobasis, nucleosides, nucleotides	Adenosine monophosphate	AMP	C10H15N5O7P	[M+H]	348.07	1.61	9.06
Nucleobasis, nucleosides, nucleotides	Guanosine	Gsin	C10H14N5O5	[M+H]	284.099	0.66	2.43
Nucleobasis, nucleosides, nucleotides	Uridine diphosphate	UDP	C9H12N2O12P2	[M+H]	401.986	#N/A	#N/A
Nucleobasis, nucleosides, nucleotides	Adenosine triphosphate	ATP	C10H17N5O13P3	[M+H]	508.003	17.55	7.88
Nucleobasis, nucleosides, nucleotides	Guanosine diphosphate	GDP	C10H16N5O11P2	[M+H]	444.032	0.48	11.79
Nucleobasis, nucleosides, nucleotides	Uridine monophosphate	UMP	C9H14N2O9P	[M+H]	325.043	0.93	2.21
Nucleobasis, nucleosides, nucleotides	Cyclic adenosine monophosphate	cAMP	C10H12N5O6P	[M+H]	329.052	0.59	#N/A
Nucleobasis, nucleosides, nucleotides	Guanosine monophosphate	GMP	C10H15N5O8P	[M+H]	364.065	0.95	9.46
Nucleobasis, nucleosides, nucleotides	Uridine triphosphate	UTP	C9H16N2O15P3	[M+H]	484.976	0.43	10.51
Organic acids	α-Ketoglutarate	AKG	C5H7O5	[M+H]	147.029	0.63	8.04
Organic acids	Gluconate	GA	C6H13O7	[M+H]	197.066	0.81	3.38
Organic acids	Malic Acid	Mal	C4H7O5	[M+H]	135.029	0.66	1.94
Organic acids	cis-Aconitate	cis-Aco	C6H7O6	[M+H]	175.024	#N/A	14.91
Organic acids	Pyruvate	Pyr	C3H4O3	[M+H]	88.0155	44.39	10.51
Organic acids	Succinic acid	Suc	C4H7O4	[M+H]	119.034	0.53	1.64
Organic acids	Fumaric Acid	Fum	C4H5O4	[M+H]	117.018	0.01	6.6
Organic acids	Lactic acid	Lac	C3H7O3	[M+H]	91.039	#N/A	7.96
Sugar and Sugar Phosphates	2-Phosphoglycerate	2PG	C3H8O7P	[M+H]	187	44.59	8.17
Sugar and Sugar Phosphates	Fructose-6-phosphate	F6P	C6H14O9P	[M+H]	261.037	#N/A	7.02
Sugar and Sugar Phosphates	Mannose-6-phosphate	M6P	C6H14O9P	[M+H]	261.037	3.47	7.01
Sugar and Sugar Phosphates	Galactose	Gal	C6H13O6	[M+H]	181.071	16.87	3.8
Sugar and Sugar Phosphates	Ribose	RIB	C5H11O5	[M+H]	151.06	0.93	0.63
Sugar and Sugar Phosphates	Dihydroxyacetone phosphate	DHAP	C3H8O6P	[M+H]	171.005	6.42	20.14
Sugar and Sugar Phosphates	Glucose	Glc	C6H13O6	[M+H]	181.071	16.87	3.8
Sugar and Sugar Phosphates	Ribose-5-phosphate	R5P	C5H12O8P	[M+H]	231.026	14.53	6.66
Sugar and Sugar Phosphates	Erythritol	Erthrit	C4H11O4	[M+H]	123.065	0.57	0.88
Sugar and Sugar Phosphates	Glucose-6-phosphate	G6P	C6H14O9P	[M+H]	261.037	3.78	7.01
Sugar and Sugar Phosphates	Sedoheptulose-7-phosphate	S7P	C7H16O10P	[M+H]	291.048	3.88	10.9
Sugar and Sugar Phosphates	Fructose	Fuc	C6H13O6	[M+H]	181.071	16.87	3.8
Sugar and Sugar Phosphates	Mannitol	Man-Ol	C6H15O6	[M+H]	183.086	15.01	3.33
Sugar and Sugar Phosphates	Trehalose	TRE	C12H23O11	[M+H]	343.123	0.45	8.45
Sugar and Sugar Phosphates	Fructose-1,6-bisphosphate	FBP	C6H15O12P2	[M+H]	341.003	0.17	8.62
Sugar and Sugar Phosphates	Mannose	Man	C6H13O6	[M+H]	181.071	16.87	3.8
Vitamins and Coenzymes	Biotin	B7	C10H17N2O3S	[M+H]	245.095	#N/A	1.58
Vitamins and Coenzymes	Nicotinamide	NAM	C6H7N2O	[M+H]	123.055	1.34	0.88
Vitamins and Coenzymes	Nicotinamide adenine dinucleotide, reduced	NADH	C21H28N7O14P2	[M+H]	664.116	1.34	7.83
Vitamins and Coenzymes	Choline	CHOL	C5H15NO	[M+H]	105.115	0.01	3.02
Vitamins and Coenzymes	Nicotinamide adenine dinucleotide, oxidized	NAD+	C21H29N7O14P2	[M+H]	665.124	1.34	7.83
Vitamins and Coenzymes	Nicotinamide adenine dinucleotide phosphate, oxidized	NADP+	C21H26N7O17P3	[M+H]	741.059	#N/A	2.93
Small Molecules	Glutathione, oxidized	GSSG	C20H33N6O12S2	[M+H]	613.159	0.95	12.14
Small Molecules	Glutamylcysteine	Glu-Cys	C8H15N2O5S	[M+H]	251.07	#N/A	5.93
Small Molecules	Mevalonic acid	MVA	C6H13O4	[M+H]	149.081	0.6	5.95
Small Molecules	Glutathione, reduced	GSH	C10H18N3O6S	[M+H]	308.091	0.75	6.91
